# Supplementary material for: Pregnant under the pressure of a pandemic: a large-scale longitudinal survey before and during the COVID-19 outbreak
Source: Eur J Public Health. 2020 Nov 24;31(1):7–13. doi: 10.1093/eurpub/ckaa223 (PMC7717243; doi:10.1093/eurpub/ckaa223)
Supplement: ckaa223_Supplementary_Data [file ckaa223_supplementary_data.zip]

Archive with 2 entries (2 files):
- ejph-2020-06-om-0753-File006.docx
- Supplementary File EJPH revise_non-anonymized.docx
